# Supplementary material for: Parent and Caregiver Perspectives towards Cannabidiol as a Treatment for Fragile X Syndrome
Source: Genes (Basel). 2022 Sep 6;13(9):1594. doi: 10.3390/genes13091594 (PMC9498854; doi:10.3390/genes13091594)
Supplement: Supplementary file 1 [file genes-13-01594-s001.zip]

Archive with 1 entries (1 files):
- genes-1872872-supplementary.pdf
